# Supplementary material for: Mobile Genetic Elements Associated with Antimicrobial Resistance Across One Health Interfaces in Africa: A Systematic Review and Meta-Analysis
Source: Antibiotics (Basel). 2026 Apr 30;15(5):456. doi: 10.3390/antibiotics15050456 (PMC13203366; doi:10.3390/antibiotics15050456)
Supplement: Supplementary file 1 [file antibiotics-15-00456-s001.zip]

Archive with 4 entries (4 files):
- PROSPERO Published Protocol.pdf
- Supplementary Figure S1 .jpeg
- Supplementary Figure_Updated.pdf
- Supplementary Material S1 .pdf
